# Supplementary material for: CLARISA: Connexin-43 Lateralization Automated ROI-Based Image Signal Analyzer
Source: Int J Mol Sci. 2026 Jun 2;27(11):5033. doi: 10.3390/ijms27115033 (PMC13256817; doi:10.3390/ijms27115033)
Supplement: Supplementary file 1 [file ijms-27-05033-s001.zip]

Archive with 1 entries (1 files):
- ijms-4301630-supplementary.pdf
